# Supplementary material for: The signature of cuproptosis-related immune genes predicts the tumor microenvironment and prognosis of prostate adenocarcinoma
Source: Front Immunol. 2023 Aug 2;14:1181370. doi: 10.3389/fimmu.2023.1181370 (PMC10433769; doi:10.3389/fimmu.2023.1181370)
Supplement: Supplementary file 1 [file DataSheet_1.zip]

Archive with 5 entries (5 files):
- Supplementary Tables/Supplementary Table S1.docx
- Supplementary Tables/Supplementary Table S2.xlsx
- Supplementary Tables/Supplementary Table S3.xlsx
- Supplementary Tables/Supplementary Table S4.xlsx
- Supplementary Tables/Supplementary Table S5.xlsx
