# Supplementary material for: The signature of cuproptosis-related immune genes predicts the tumor microenvironment and prognosis of prostate adenocarcinoma
Source: Front Immunol. 2023 Aug 2;14:1181370. doi: 10.3389/fimmu.2023.1181370 (PMC10433769; doi:10.3389/fimmu.2023.1181370)
Supplement: Supplementary file 1 [file DataSheet_1.zip › Supplementary Tables/Supplementary Table S2.xlsx]

## Sheet: Sheet 1
Gene	baseMean	log2FoldChange	lfcSE	stat	pvalue	padj
PATE2	63.2507	-5.47748	0.264436	-20.7138	2.59969e-95	3.40151e-92
CYP19A1	13.1873	-4.6404	0.231993	-20.0023	5.25542e-89	5.66287e-86
CYSLTR2	105.66	-3.76421	0.191988	-19.6065	1.36106e-85	1.3122e-82
WWC3	2651.69	-1.41272	0.0801577	-17.6243	1.60348e-69	8.9008e-67
KIRREL3	27.2101	-3.05857	0.175344	-17.4433	3.87157e-68	1.96999e-65
PATE4	495.546	-9.23768	0.536328	-17.2239	1.75598e-66	8.04149e-64
PLA2G4A	589.637	-2.34931	0.138047	-17.0182	6.0178e-65	2.56358e-62
FRMD3	267.15	-2.27994	0.136205	-16.7391	6.8055e-63	2.59715e-60
GCNT4	127.593	-2.44691	0.151192	-16.1841	6.52451e-59	2.13421e-56
SIM2	4336.07	2.34151	0.145758	16.0643	4.53895e-58	1.40923e-55
SLC31A2	63.5441	-2.15461	0.135619	-15.8872	7.77237e-57	2.2246e-54
RAB11FIP2	1359.61	-1.29446	0.0839282	-15.4235	1.13809e-53	3.06581e-51
PIK3C2G	71.0262	-4.40797	0.292881	-15.0504	3.43147e-51	8.27074e-49
LPCAT2	893.188	-1.86123	0.12443	-14.958	1.38011e-50	3.28323e-48
PLLP	507.299	-1.77585	0.120215	-14.7722	2.21212e-49	5.00267e-47
GLIS3	459.54	-2.14692	0.147021	-14.6029	2.69259e-48	5.73522e-46
G0S2	348.021	-2.3138	0.160265	-14.4373	3.01341e-47	6.20221e-45
SLMAP	5002.96	-1.16825	0.0815135	-14.332	1.38094e-46	2.72e-44
GRAMD1B	137.337	-1.95673	0.138539	-14.124	2.70069e-45	5.10013e-43
PYCR1	9385.25	1.35305	0.0960345	14.0892	4.42248e-45	8.26643e-43
ONECUT2	477.526	3.28213	0.233578	14.0515	7.53987e-45	1.36748e-42
ARHGEF38	2146.79	1.56802	0.115298	13.5997	4.0221e-42	5.98999e-40
UCN	95.0906	2.19446	0.165841	13.2323	5.71195e-40	7.42068e-38
TRPM4	28244.2	1.72247	0.131787	13.0701	4.87963e-39	5.959e-37
CFAP65	196.742	2.15612	0.166977	12.9126	3.8194e-38	4.40024e-36
NUP210	4190.58	1.23281	0.0968603	12.7277	4.14717e-37	4.41674e-35
NETO2	552.505	2.05098	0.162515	12.6202	1.63327e-36	1.67141e-34
TMLHE	139.951	-1.72165	0.136817	-12.5836	2.59932e-36	2.63063e-34
TRIM61	6.61148	-2.10728	0.170239	-12.3783	3.42335e-35	3.16712e-33
SEC23A	2164.69	-1.11868	0.0904349	-12.37	3.79959e-35	3.48004e-33
GSTP1	6320.85	-2.08239	0.16931	-12.2993	9.13804e-35	8.0865e-33
FRMPD3	436.403	1.80989	0.149063	12.1417	6.34863e-34	5.21499e-32
ANO6	2868.4	-1.40014	0.116518	-12.0166	2.90842e-33	2.26708e-31
PODXL2	6844.25	1.4484	0.121029	11.9674	5.2656e-33	4.03578e-31
PCSK6	940.855	1.6237	0.135749	11.961	5.68609e-33	4.33991e-31
PAQR6	651.67	2.32214	0.194167	11.9595	5.79069e-33	4.4014e-31
ALDH1L2	249.233	-1.93821	0.162784	-11.9066	1.09307e-32	8.00917e-31
SLC25A22	2516.86	1.05725	0.0892591	11.8447	2.29207e-32	1.60866e-30
PAQR5	72.4168	-1.69237	0.143893	-11.7613	6.17699e-32	4.07015e-30
ILK	1015.72	-1.08586	0.0929275	-11.685	1.52093e-31	9.7756e-30
SAMD10	907.013	1.01528	0.0869512	11.6764	1.68227e-31	1.06999e-29
IQANK1	2299.37	1.37813	0.118195	11.6597	2.04681e-31	1.28402e-29
RNF180	630.472	-1.06893	0.0921948	-11.5943	4.40591e-31	2.68131e-29
AMOT	1824.01	-1.68032	0.145029	-11.5862	4.84387e-31	2.92838e-29
APOC1	1123.15	2.28086	0.197122	11.5708	5.79387e-31	3.49119e-29
KIF4A	244.339	2.17466	0.190733	11.4016	4.10475e-30	2.37195e-28
FBP2	27.5125	-2.69267	0.236455	-11.3877	4.81698e-30	2.74883e-28
KCNG3	207.998	3.034	0.267182	11.3555	6.96052e-30	3.91113e-28
TMEM238	534.034	1.77203	0.15641	11.3294	9.38429e-30	5.20914e-28
SHISA8	44.4146	3.00046	0.264931	11.3254	9.8185e-30	5.4337e-28
SPTBN2	10087.3	1.06028	0.093776	11.3065	1.21801e-29	6.62064e-28
KATNAL1	524.475	-1.0907	0.096658	-11.2842	1.57147e-29	8.46651e-28
ANKRD34B	427.799	4.47397	0.39763	11.2516	2.27489e-29	1.20787e-27
TRPM3	46.2653	-2.32147	0.206406	-11.2471	2.39299e-29	1.26325e-27
RRM2	472.545	2.02814	0.182063	11.1397	8.03506e-29	4.11135e-27
ARHGAP19-SLIT1	10.5086	3.08707	0.277461	11.1261	9.36106e-29	4.76322e-27
GTSE1	139.304	1.93578	0.174335	11.1038	1.20248e-28	6.06804e-27
VCL	10083.4	-1.41265	0.127334	-11.0941	1.34027e-28	6.72632e-27
PAK3	214.972	-1.82545	0.167203	-10.9176	9.50123e-28	4.3187e-26
TP53INP1	8850.14	1.14779	0.105254	10.9049	1.09166e-27	4.91326e-26
LCA5	307.42	-1.09123	0.100376	-10.8713	1.57873e-27	7.05348e-26
DCHS2	84.0233	-2.17667	0.200726	-10.844	2.1302e-27	9.38005e-26
USP44	44.2102	-1.52082	0.140494	-10.8248	2.62522e-27	1.13685e-25
RBMS3	759.325	-1.37315	0.127449	-10.7741	4.56275e-27	1.92139e-25
ABCC4	34163.4	1.67513	0.155676	10.7604	5.29654e-27	2.22019e-25
TFF3	15676.2	3.26616	0.303806	10.7508	5.87515e-27	2.4515e-25
CTU1	241.991	1.20615	0.112634	10.7086	9.27733e-27	3.75148e-25
B3GNT6	587.539	4.41495	0.413297	10.6823	1.23216e-26	4.87488e-25
KAT2A	3828.3	1.01413	0.0949901	10.6762	1.31563e-26	5.1716e-25
ATP10B	11.2009	-2.95258	0.277179	-10.6523	1.70185e-26	6.66123e-25
KITLG	1284.97	-1.29098	0.121325	-10.6406	1.92824e-26	7.43611e-25
BICD1	2211.01	1.5568	0.146674	10.614	2.56464e-26	9.80773e-25
KCNJ1	5.20728	-2.83221	0.266997	-10.6076	2.74635e-26	1.04373e-24
PLAG1	115.226	-1.60992	0.151825	-10.6038	2.86148e-26	1.08523e-24
BOP1	3403.61	1.22489	0.115537	10.6017	2.92643e-26	1.10301e-24
ZNF154	171.922	-1.52034	0.143647	-10.5839	3.54031e-26	1.31544e-24
TMOD2	604.734	-1.06274	0.100597	-10.5644	4.35842e-26	1.59356e-24
PRICKLE2	741.219	-1.4019	0.132924	-10.5466	5.26543e-26	1.89866e-24
STIL	413.405	1.15443	0.109484	10.5442	5.40057e-26	1.94357e-24
PIK3R1	3916.27	-1.02303	0.0972428	-10.5203	6.96316e-26	2.46238e-24
EYA4	312.874	-1.73219	0.16468	-10.5185	7.09694e-26	2.50004e-24
CLIC4	8181.33	-1.04982	0.0999983	-10.4984	8.78727e-26	3.04858e-24
LVRN	5.85707	-2.09759	0.200299	-10.4723	1.15803e-25	3.98736e-24
HES4	918.646	1.71397	0.164506	10.4189	2.03353e-25	6.78511e-24
PPP1R14B	3137.97	1.27088	0.12267	10.3602	3.76368e-25	1.2224e-23
CACNA1D	2952.87	2.14745	0.207679	10.3403	4.63302e-25	1.4863e-23
TPRN	2391.01	1.16849	0.113396	10.3045	6.72299e-25	2.12098e-23
SLC26A1	271.436	1.11938	0.108647	10.3029	6.83626e-25	2.15166e-23
CCDC181	61.5279	-1.28974	0.125308	-10.2926	7.61126e-25	2.37923e-23
GPR156	25.8844	-1.35696	0.131944	-10.2844	8.28953e-25	2.58244e-23
RALGAPA2	8489.14	1.24868	0.121779	10.2536	1.1398e-24	3.4973e-23
TMTC4	2901.79	1.03074	0.101054	10.1999	1.98384e-24	5.96716e-23
PIWIL4	81.318	-1.01768	0.0999809	-10.1787	2.46837e-24	7.32828e-23
L3MBTL4	121.053	-1.54265	0.151651	-10.1723	2.63506e-24	7.7728e-23
STOX2	245.854	-1.48546	0.1461	-10.1675	2.7701e-24	8.15798e-23
MPP6	1040.94	1.20612	0.118679	10.1629	2.90452e-24	8.52644e-23
PATE3	11.1446	-5.95488	0.587079	-10.1432	3.55138e-24	1.02934e-22
OVCH2	20.4609	-2.47549	0.244192	-10.1375	3.76612e-24	1.08471e-22
ACKR4	12.2229	-1.88844	0.186714	-10.1141	4.78362e-24	1.36066e-22
MCC	1441.21	-1.35292	0.133812	-10.1106	4.95753e-24	1.40359e-22
KLHL5	1592.92	-1.05733	0.104879	-10.0814	6.67909e-24	1.85095e-22
ARHGAP20	255.557	-1.67311	0.166179	-10.0682	7.63991e-24	2.09503e-22
DEPDC1B	94.2737	1.87476	0.186231	10.0669	7.74015e-24	2.11618e-22
CELSR2	1645.22	-1.02957	0.102458	-10.0487	9.30693e-24	2.51452e-22
DIXDC1	2145.86	-1.07612	0.107117	-10.0462	9.54608e-24	2.57533e-22
TBX2	1022.5	-1.42267	0.141679	-10.0415	1.00113e-23	2.69291e-22
MBNL2	2278.47	-1.07546	0.107334	-10.0198	1.2478e-23	3.32711e-22
SAPCD1	30.6148	1.99919	0.19975	10.0085	1.3992e-23	3.70919e-22
TDRD1	1023.74	2.93706	0.294473	9.97395	1.98178e-23	5.16391e-22
CDCA8	215.718	1.25792	0.12654	9.94086	2.76427e-23	7.10182e-22
PEG3	392.117	-1.15787	0.116649	-9.92615	3.20377e-23	8.19647e-22
DUS1L	10035.7	1.06725	0.107693	9.91016	3.7603e-23	9.50086e-22
BIK	1515.86	1.13194	0.114281	9.9049	3.96373e-23	9.93265e-22
TMEM253	6.15157	-1.51821	0.153531	-9.88863	4.66375e-23	1.15291e-21
SLC41A2	395.837	-1.29728	0.131283	-9.88154	5.00567e-23	1.22914e-21
CDH23	161.128	-1.44072	0.145906	-9.87431	5.38024e-23	1.31582e-21
ZNF157	6.42057	-1.63738	0.165838	-9.87337	5.4311e-23	1.32649e-21
BUB1B	203.483	1.48031	0.150102	9.86203	6.08077e-23	1.47729e-21
DMD	1833.87	-1.58015	0.161398	-9.7904	1.23811e-22	2.90179e-21
IQGAP3	237.458	1.84161	0.188114	9.78989	1.24429e-22	2.91097e-21
PPARGC1B	325.323	-1.21556	0.124303	-9.77908	1.38468e-22	3.21477e-21
NCAPG	151.84	1.7371	0.178249	9.74533	1.93151e-22	4.40616e-21
MTG1	445.194	1.02619	0.105434	9.73299	2.1808e-22	4.92576e-21
ACSL4	1195.27	-1.10818	0.113926	-9.72726	2.30713e-22	5.1919e-21
GPR160	4918.1	1.04644	0.108018	9.68767	3.40215e-22	7.44572e-21
ITGA2	1279.54	-1.33104	0.1376	-9.67325	3.91725e-22	8.50191e-21
MYOF	4655.66	-1.33585	0.138108	-9.67252	3.94524e-22	8.54243e-21
ISYNA1	1858.7	-1.27221	0.131565	-9.6698	4.05157e-22	8.75196e-21
SLC16A4	198.608	-1.09864	0.114323	-9.60998	7.25627e-22	1.51909e-20
CDK5R1	209.114	1.15798	0.120924	9.57614	1.00742e-21	2.08049e-20
IRF7	1816.69	1.11366	0.116308	9.57508	1.01778e-21	2.09716e-20
CCDC54	4.37734	-1.58789	0.16623	-9.55237	1.26767e-21	2.58588e-20
TACC1	7131.28	-1.03867	0.108895	-9.53825	1.45265e-21	2.94032e-20
TEAD1	2834.46	-1.00536	0.10547	-9.53219	1.54002e-21	3.10645e-20
NME1	2633.78	1.023	0.107512	9.51522	1.81328e-21	3.61827e-20
CCER2	39.5202	1.99835	0.210095	9.51169	1.87592e-21	3.73513e-20
AMELX	2.42966	-2.46291	0.259014	-9.50878	1.92906e-21	3.82431e-20
NAV2	827.35	-1.40964	0.148357	-9.50167	2.0655e-21	4.06837e-20
MGAT4C	15.5111	-2.17578	0.229091	-9.49744	2.15119e-21	4.22807e-20
MXD3	300.858	1.41125	0.148699	9.49064	2.29619e-21	4.48417e-20
MIOX	27.4314	2.06996	0.218738	9.46319	2.98702e-21	5.75961e-20
CECR2	464.679	1.30541	0.137952	9.46276	2.99933e-21	5.77725e-20
BEND4	2654.55	1.69702	0.179404	9.45916	3.10437e-21	5.96078e-20
RAC3	1617.42	1.30789	0.138386	9.45103	3.35505e-21	6.41522e-20
MRPL41	5434.9	1.25383	0.133148	9.41678	4.65152e-21	8.72125e-20
CYSRT1	187.43	1.44749	0.154114	9.39232	5.86948e-21	1.09488e-19
RABEP2	6281	1.05927	0.112858	9.38586	6.24078e-21	1.15942e-19
SH3RF1	7343.13	1.20499	0.128436	9.38203	6.47134e-21	1.19982e-19
FOXM1	376.001	1.51069	0.161231	9.36971	7.27292e-21	1.343e-19
APOE	5625.67	1.67597	0.17893	9.3666	7.4907e-21	1.38043e-19
PGR	549.102	-1.52835	0.164135	-9.31157	1.2596e-20	2.26431e-19
SOX15	188.307	-1.39339	0.149757	-9.30432	1.34852e-20	2.41468e-19
FASN	73772	1.38418	0.148788	9.30309	1.36418e-20	2.44034e-19
PLCZ1	1.15251	-3.86467	0.415557	-9.29998	1.40468e-20	2.50789e-19
RGS22	83.4183	-1.3165	0.141636	-9.29498	1.47239e-20	2.62231e-19
MTMR8	39.1285	-1.30035	0.139977	-9.28973	1.54677e-20	2.74552e-19
IL1RL1	77.6679	-2.19421	0.236255	-9.28746	1.58009e-20	2.79654e-19
GPLD1	105.175	-1.17492	0.126511	-9.28704	1.58641e-20	2.80501e-19
NEIL3	27.6519	1.98447	0.214176	9.26558	1.94018e-20	3.38801e-19
YJEFN3	318.212	1.68687	0.182126	9.26213	2.00392e-20	3.48272e-19
METTL24	57.5525	-1.53592	0.165921	-9.25694	2.10379e-20	3.64935e-19
NHS	310.052	-1.28288	0.138693	-9.24977	2.24984e-20	3.88066e-19
ZNF692	2307.75	1.11709	0.120942	9.23659	2.54466e-20	4.36862e-19
GLRA4	4.31295	-2.38036	0.257865	-9.23105	2.67982e-20	4.58776e-19
POLN	263.838	1.03586	0.112379	9.21751	3.04083e-20	5.17194e-19
CSRNP3	216.715	-1.48252	0.16088	-9.2151	3.10983e-20	5.27951e-19
SHC2	5169.09	1.08628	0.118044	9.20239	3.50086e-20	5.89961e-19
MAK	123.892	1.60685	0.174937	9.18527	4.10488e-20	6.86069e-19
CDKL1	111.951	-1.14442	0.124682	-9.17871	4.36269e-20	7.27167e-19
RAB6C	172.542	1.09542	0.119534	9.1641	4.99629e-20	8.25559e-19
PFKFB3	1908.2	-1.06359	0.116089	-9.16182	5.10275e-20	8.41622e-19
LONRF3	79.1737	-1.39618	0.153025	-9.12385	7.2504e-20	1.17533e-18
PRDM5	264.064	-1.00582	0.110288	-9.11994	7.51692e-20	1.21746e-18
HSF4	1661.43	1.59345	0.175055	9.10257	8.82225e-20	1.41884e-18
CCDC110	252.422	1.05117	0.115597	9.09338	9.60098e-20	1.53599e-18
KIAA1614	172.137	-1.1115	0.122322	-9.08663	1.02152e-19	1.62998e-18
PLAC8L1	18.6373	1.59718	0.175853	9.08248	1.06127e-19	1.68899e-18
CCDC180	78.281	1.38761	0.15303	9.06757	1.21695e-19	1.91843e-18
SLC47A1	175.971	-1.35107	0.149235	-9.05328	1.38735e-19	2.16653e-18
ASIC3	126.225	1.58206	0.174753	9.05312	1.38941e-19	2.16791e-18
SLC8A1	1551.52	-1.45486	0.160809	-9.04709	1.46828e-19	2.28707e-18
LENG9	1525.49	1.15391	0.127808	9.02848	1.74079e-19	2.68191e-18
CRACR2B	5223	1.36501	0.15131	9.02128	1.85907e-19	2.85452e-18
ARFGEF3	17807.6	1.13697	0.126199	9.00936	2.0727e-19	3.16398e-18
DZIP1	532.179	-1.10044	0.122249	-9.00163	2.22389e-19	3.3863e-18
KSR1	436.947	-1.16906	0.129886	-9.00071	2.24263e-19	3.40917e-18
MOB3B	311.793	-1.0146	0.112763	-8.99768	2.3054e-19	3.493e-18
LIME1	133.582	1.32818	0.147672	8.99407	2.3823e-19	3.60058e-18
PLA2G7	3596.5	1.70137	0.189373	8.98424	2.60535e-19	3.90866e-18
RBP1	651.234	-1.49546	0.166893	-8.96058	3.22984e-19	4.8101e-18
ZNF804A	61.5238	-1.60846	0.179946	-8.9386	3.94149e-19	5.81791e-18
MKI67	980.71	1.51599	0.169924	8.92155	4.59806e-19	6.74897e-18
SLC24A4	25.5828	-1.54989	0.173745	-8.92047	4.64296e-19	6.80943e-18
MSH5	152.843	1.18103	0.132568	8.90883	5.15745e-19	7.49795e-18
MYZAP	314.09	-1.36942	0.153803	-8.90371	5.401e-19	7.82718e-18
GNG11	991.881	-1.05935	0.119058	-8.8978	5.69661e-19	8.24254e-18
TRIP13	214.691	1.22468	0.13767	8.89571	5.80454e-19	8.39207e-18
SLC25A10	1935.81	1.12272	0.126249	8.8929	5.95335e-19	8.58689e-18
MYL5	1216.77	1.09814	0.1235	8.89183	6.01103e-19	8.66326e-18
MFSD3	2795.25	1.07596	0.12115	8.88123	6.61265e-19	9.45594e-18
AVPI1	681.49	-1.13973	0.128538	-8.86684	7.5252e-19	1.06527e-17
ANK2	566.329	-1.40633	0.158606	-8.86684	7.52494e-19	1.06527e-17
PEAK1	1293.65	-1.22236	0.138244	-8.84207	9.3963e-19	1.30692e-17
OR51S1	4.66942	3.69165	0.41921	8.8062	1.29455e-18	1.77763e-17
DDR2	2273.9	-1.22266	0.139023	-8.7946	1.4356e-18	1.96249e-17
TRPC3	12.0833	-1.68495	0.19167	-8.7909	1.4837e-18	2.02522e-17
TPX2	520.881	1.53113	0.17456	8.77139	1.76479e-18	2.37702e-17
PRKCA	1910.29	-1.17699	0.134717	-8.73677	2.39871e-18	3.19329e-17
HPD	57.0982	-1.52079	0.174159	-8.73222	2.49715e-18	3.3147e-17
MELK	154.877	1.60536	0.183915	8.7288	2.57396e-18	3.41171e-17
CAPG	2507.37	-1.23234	0.141484	-8.71012	3.0355e-18	4.00319e-17
CENPF	574.337	1.58692	0.182221	8.70876	3.07205e-18	4.04847e-17
ATRNL1	274.914	-1.66402	0.19131	-8.69799	3.37801e-18	4.43255e-17
IRAK3	426.121	-1.13718	0.130847	-8.69087	3.59662e-18	4.70928e-17
DLGAP5	133.538	1.62929	0.187619	8.68399	3.82124e-18	4.98913e-17
AFF2	57.2108	-1.62501	0.187351	-8.67362	4.18596e-18	5.42664e-17
BTN1A1	3.83636	-2.14903	0.248475	-8.6489	5.19993e-18	6.66157e-17
PM20D1	6.55345	-1.48333	0.171984	-8.62482	6.41947e-18	8.16043e-17
SNCG	775.578	-1.66446	0.193002	-8.62407	6.46175e-18	8.20848e-17
CTNND2	922.454	1.15284	0.133697	8.6228	6.53342e-18	8.29378e-17
FN1	27504	-1.71658	0.19937	-8.61	7.30623e-18	9.19831e-17
CARD6	159.423	-1.05653	0.123413	-8.56093	1.11961e-17	1.38014e-16
CPED1	1608.59	-1.38786	0.162193	-8.55684	1.15999e-17	1.42609e-16
HACD4	359.365	-1.03228	0.120692	-8.55299	1.19937e-17	1.47253e-16
GUCY2C	38.6717	-1.61418	0.188849	-8.54745	1.25838e-17	1.53571e-16
KLF8	193.083	-1.01356	0.118843	-8.52857	1.48167e-17	1.79268e-16
NUDT8	2211.58	1.8656	0.218876	8.52355	1.54739e-17	1.86849e-16
KCNJ13	10.9778	-2.68529	0.315138	-8.521	1.58178e-17	1.90374e-16
TEX26	6.11695	-1.75913	0.206825	-8.50542	1.80935e-17	2.16342e-16
RGS7BP	196.131	-1.55288	0.182821	-8.49402	1.99607e-17	2.37583e-16
ADGRV1	679.79	1.10473	0.130389	8.47259	2.39987e-17	2.82525e-16
ROBO1	2194.32	-1.12857	0.133663	-8.44344	3.08129e-17	3.57461e-16
STK33	173.24	-1.24613	0.147619	-8.44157	3.13112e-17	3.63012e-16
CCDC158	38.2112	-1.08185	0.128555	-8.41548	3.91299e-17	4.48268e-16
CCNA2	231.059	1.30801	0.155473	8.4131	3.99322e-17	4.56888e-16
KIF20A	222.64	1.5596	0.185723	8.39748	4.56146e-17	5.1738e-16
DNASE1L2	83.3838	1.49332	0.177887	8.39479	4.66723e-17	5.28722e-16
PRC1	593.982	1.0218	0.121763	8.39172	4.79096e-17	5.40732e-16
ADGRL3	123.392	-1.5522	0.185191	-8.38158	5.222e-17	5.8721e-16
SHCBP1	99.086	1.43752	0.171787	8.36807	5.85713e-17	6.55411e-16
ITGB8	1396.05	-1.24721	0.149047	-8.36787	5.8667e-17	6.56082e-16
SMTN	10268.8	-1.23451	0.147594	-8.3642	6.05245e-17	6.75206e-16
PRR22	196.712	1.20287	0.143923	8.35772	6.39397e-17	7.11572e-16
ADGRD1	428.383	-1.58342	0.189522	-8.35482	6.55338e-17	7.27544e-16
NCAPH	147.316	1.45847	0.174615	8.35252	6.6824e-17	7.3918e-16
CPB2	6.37276	-2.10448	0.252664	-8.32915	8.14258e-17	8.92614e-16
ERG	6582.96	2.45242	0.294766	8.31986	8.80673e-17	9.60248e-16
RPL36	41886	1.02077	0.122997	8.29911	1.04899e-16	1.13164e-15
P2RY12	38.38	-1.37419	0.165674	-8.29451	1.09036e-16	1.1694e-15
FAT3	345.088	-1.80138	0.217255	-8.29157	1.11766e-16	1.19727e-15
ZFP92	51.5839	-1.16217	0.140186	-8.29023	1.13026e-16	1.20935e-15
SCNN1D	315.586	1.32821	0.160386	8.28133	1.21808e-16	1.29877e-15
UFSP1	177.482	1.04594	0.126349	8.27817	1.2508e-16	1.32979e-15
GPR37	292.357	1.30095	0.157211	8.27517	1.28277e-16	1.35982e-15
GRIN3A	1293.16	2.59739	0.314322	8.26346	1.41515e-16	1.49066e-15
CNN1	25534	-1.5202	0.183987	-8.26252	1.4263e-16	1.49982e-15
MEX3A	960.756	1.62027	0.196655	8.23914	1.73447e-16	1.80625e-15
GLI3	753.979	-1.01379	0.123193	-8.22931	1.88294e-16	1.94978e-15
SYCE1L	367.328	1.77104	0.215715	8.2101	2.20998e-16	2.27047e-15
FAM111B	299.275	1.54398	0.188192	8.20431	2.31923e-16	2.37074e-15
INMT-MINDY4	8.12679	-1.65351	0.201868	-8.19108	2.58885e-16	2.63458e-15
METTL26	3519.03	1.01348	0.1241	8.16664	3.17108e-16	3.1829e-15
LRRK2	341.288	-1.1925	0.146152	-8.15936	3.36798e-16	3.36211e-15
TPRG1	79.1968	-1.07522	0.131944	-8.14905	3.66792e-16	3.63971e-15
CLDN3	14776.9	1.12301	0.13791	8.14313	3.85193e-16	3.80991e-15
ERCC6L	73.9691	1.18304	0.145467	8.13267	4.1992e-16	4.12888e-15
CEND1	100.311	-1.55533	0.191588	-8.1181	4.7355e-16	4.619e-15
SPDYA	48.0253	1.25949	0.155408	8.10442	5.29996e-16	5.14765e-15
B3GALT2	172.874	-1.52405	0.188455	-8.08707	6.11186e-16	5.90803e-15
BEND3	595.118	1.01415	0.125425	8.0857	6.18081e-16	5.96523e-15
ENTPD5	20064.8	1.2056	0.149227	8.07893	6.53368e-16	6.27933e-15
SSTR1	1064.83	2.03724	0.252383	8.07204	6.91336e-16	6.61992e-15
CYP3A7	30.5572	-1.53962	0.191354	-8.04595	8.55796e-16	8.10573e-15
KCNS2	18.847	-1.55657	0.193545	-8.04241	8.80854e-16	8.33445e-15
FRMD7	5.6553	-1.84043	0.229009	-8.03647	9.24618e-16	8.73499e-15
TSHZ2	671.863	-1.02469	0.127562	-8.03283	9.52512e-16	8.97075e-15
PRLR	705.34	-1.78671	0.222623	-8.0257	1.00945e-15	9.4875e-15
ZNF695	21.419	1.41686	0.176554	8.02509	1.01452e-15	9.53026e-15
GABRB3	2223.36	1.39285	0.173904	8.00928	1.15378e-15	1.07886e-14
ZGLP1	99.4045	1.36735	0.1716	7.96827	1.60914e-15	1.47455e-14
TMC5	5709.63	1.21576	0.15265	7.9644	1.66022e-15	1.51984e-14
NEK2	128.074	1.63762	0.205619	7.96431	1.66154e-15	1.52028e-14
BEND5	169.801	-1.01899	0.128336	-7.94004	2.02111e-15	1.82919e-14
BNC2	449.472	-1.19245	0.150567	-7.91973	2.38021e-15	2.13939e-14
BUB1	218.057	1.37976	0.174226	7.9194	2.38656e-15	2.14299e-14
HMMR	205.85	1.40731	0.177934	7.90916	2.59136e-15	2.3212e-14
CYP11A1	43.1509	-1.69749	0.214867	-7.90019	2.78478e-15	2.48474e-14
DSCAML1	22.8731	-1.26675	0.160427	-7.8961	2.8776e-15	2.56007e-14
S100A16	1394.48	-1.13974	0.144355	-7.89544	2.89292e-15	2.57121e-14
ACOT11	169.728	-1.17469	0.14965	-7.84957	4.17467e-15	3.6191e-14
PAOX	1291.19	1.00691	0.128279	7.8494	4.1802e-15	3.62218e-14
ANKRD65	663.223	-1.04024	0.132615	-7.84407	4.36187e-15	3.77246e-14
TLR3	546.295	-1.03397	0.131892	-7.83949	4.52369e-15	3.89769e-14
CRYBA2	78.274	1.59185	0.203066	7.83908	4.53859e-15	3.90869e-14
SH3BP5	332.4	-1.00558	0.128314	-7.83689	4.61826e-15	3.97544e-14
TPPP2	3.03086	-1.76447	0.225331	-7.83054	4.8579e-15	4.17388e-14
IL19	1.06953	-3.22667	0.412366	-7.82477	5.0858e-15	4.36355e-14
PCDHGA1	127.235	1.36505	0.174504	7.82243	5.1812e-15	4.44124e-14
SOX5	131.546	-1.10205	0.140896	-7.82174	5.20998e-15	4.46173e-14
NID1	2446.23	-1.07556	0.137586	-7.81735	5.39478e-15	4.60492e-14
BCL2	1380.04	-1.06055	0.135685	-7.8163	5.43991e-15	4.64128e-14
CCND2	2841.28	-1.21148	0.155197	-7.8061	5.89863e-15	5.00468e-14
PINLYP	121.566	-1.08835	0.139554	-7.79875	6.25219e-15	5.29485e-14
MAL	112.271	-1.72369	0.221325	-7.78806	6.80465e-15	5.72566e-14
OR51T1	5.70408	2.81218	0.361395	7.78146	7.16919e-15	6.01031e-14
REC8	430.259	-1.03916	0.134233	-7.74146	9.82821e-15	8.09138e-14
BOLA2B	24.1692	1.13411	0.147083	7.7107	1.25134e-14	1.0165e-13
HDAC10	536.428	1.00652	0.130873	7.69079	1.46229e-14	1.1821e-13
TRPC4	265.884	-1.1707	0.152281	-7.6878	1.49684e-14	1.20789e-13
ADGRB3	39.9128	-1.43644	0.187145	-7.67559	1.64656e-14	1.32463e-13
LRP1B	69.9161	-1.69955	0.22259	-7.63532	2.25262e-14	1.78707e-13
ITPR1	4255.6	-1.2366	0.161982	-7.63416	2.27289e-14	1.80003e-13
LRRC26	2944.73	1.55319	0.203461	7.63386	2.27819e-14	1.80345e-13
ZNF559-ZNF177	54.5554	1.00823	0.132179	7.62775	2.38891e-14	1.88621e-13
EFEMP2	2185.73	-1.00313	0.131585	-7.62347	2.46938e-14	1.94722e-13
ADCYAP1R1	72.9459	-1.58012	0.20791	-7.6	2.9614e-14	2.31725e-13
ZNF728	9.14503	-1.65861	0.218588	-7.58784	3.25274e-14	2.52581e-13
ESPL1	138.431	1.3248	0.175061	7.56764	3.80066e-14	2.93263e-13
NOXA1	1140	1.0436	0.138033	7.56055	4.01364e-14	3.08009e-13
KCNK10	6.03926	-2.0863	0.275972	-7.55983	4.03598e-14	3.09594e-13
PTCHD1	233.474	-1.40716	0.186404	-7.54899	4.3866e-14	3.34529e-13
GPR87	211.942	-1.78348	0.236398	-7.5444	4.54388e-14	3.45803e-13
TEX22	67.9123	1.27109	0.168567	7.5406	4.67797e-14	3.55565e-13
COL23A1	232.597	-1.32862	0.176689	-7.51956	5.49616e-14	4.13125e-13
PURG	13.5632	-1.0188	0.135557	-7.51564	5.66329e-14	4.25165e-13
CCDC154	529.728	1.1177	0.148869	7.50794	6.00659e-14	4.48731e-13
RAB3B	12121.5	1.03193	0.13756	7.50169	6.29991e-14	4.69495e-13
IZUMO4	347.47	1.09795	0.146498	7.49463	6.64874e-14	4.94084e-13
SPRN	349.694	1.02149	0.136392	7.48935	6.92147e-14	5.13517e-13
ZEB2	1319.46	-1.0835	0.144969	-7.47398	7.78033e-14	5.74215e-13
LRFN5	137.966	-1.28767	0.172646	-7.45844	8.7554e-14	6.43327e-13
C1QTNF12	25.3952	1.23155	0.165199	7.45494	8.9908e-14	6.60094e-13
WNT2B	580.036	-1.17512	0.158127	-7.43145	1.07411e-13	7.81396e-13
PCDHGB1	181.732	1.51342	0.204379	7.40499	1.31162e-13	9.42944e-13
GPR78	6.77928	-1.61482	0.218262	-7.39855	1.3768e-13	9.87868e-13
ATAD3C	197.737	-1.18812	0.160621	-7.39705	1.39241e-13	9.97505e-13
ASPM	164.454	1.41461	0.191505	7.3868	1.50407e-13	1.07288e-12
DES	87375.1	-1.49612	0.202543	-7.38668	1.50545e-13	1.07345e-12
DEFB134	1.34623	-2.81781	0.381821	-7.37991	1.58392e-13	1.12677e-12
PHYHIP	347.175	-1.27379	0.17265	-7.37792	1.60781e-13	1.14331e-12
TRPV3	12.5079	-1.37208	0.186144	-7.37107	1.69261e-13	1.20082e-12
LIMS2	3455.83	-1.17108	0.158921	-7.36897	1.71946e-13	1.21846e-12
GPR75	52.724	-1.0311	0.139939	-7.36822	1.72928e-13	1.22494e-12
SLC23A3	49.5441	1.25128	0.17006	7.35785	1.86902e-13	1.31883e-12
MYL9	59266.1	-1.35521	0.184818	-7.33269	2.25571e-13	1.57891e-12
CEP55	138.11	1.3101	0.178819	7.3264	2.36416e-13	1.65103e-12
ABCD2	35.7217	-1.2345	0.168668	-7.31912	2.49607e-13	1.73852e-12
TEDDM1	5.65858	-1.77315	0.242679	-7.30656	2.74068e-13	1.90022e-12
INMT	1504.65	-1.1348	0.155595	-7.29328	3.02491e-13	2.08938e-12
GRPR	135.988	2.02745	0.278253	7.28635	3.18456e-13	2.19551e-12
PEX10	4136.26	1.31023	0.179923	7.28216	3.28527e-13	2.26069e-12
FAM9B	8.36285	-1.41766	0.194895	-7.27394	3.49143e-13	2.39356e-12
HASPIN	29.0173	1.24267	0.170923	7.27033	3.58617e-13	2.45484e-12
ZNF536	83.7095	-1.54828	0.213	-7.26891	3.6239e-13	2.47697e-12
KIAA0408	12.0999	-1.62636	0.223916	-7.26328	3.77819e-13	2.57857e-12
ID1	2968.51	-1.46069	0.20191	-7.23438	4.67673e-13	3.15883e-12
LENEP	7.4568	1.83289	0.253423	7.23254	4.74051e-13	3.19958e-12
BDNF	108.498	-1.29514	0.179222	-7.22642	4.95905e-13	3.33847e-12
WFDC1	2072.56	-1.21688	0.168566	-7.21899	5.23736e-13	3.52195e-12
FAM151A	9.28176	-1.25391	0.174089	-7.20272	5.9021e-13	3.94147e-12
ZNF486	246.615	-1.03412	0.143664	-7.19818	6.10195e-13	4.06752e-12
KIF14	63.3441	1.41469	0.197286	7.17076	7.45846e-13	4.92161e-12
OPRPN	1.00159	-5.25477	0.733265	-7.16627	7.70712e-13	5.07291e-12
FAM71F2	87.5513	1.02591	0.143167	7.16582	7.7322e-13	5.08576e-12
MEF2B	24.9006	1.03265	0.144134	7.16448	7.80825e-13	5.13394e-12
PDLIM7	5128.87	-1.03311	0.144231	-7.16291	7.89806e-13	5.1874e-12
NLRP14	4.59888	-1.2908	0.18056	-7.14884	8.75169e-13	5.73162e-12
IL1A	3.67745	-1.99141	0.278679	-7.14589	8.94125e-13	5.84949e-12
EXO1	81.3816	1.32201	0.185377	7.1315	9.92814e-13	6.46052e-12
S100A6	8868.9	-1.11263	0.15609	-7.12811	1.01754e-12	6.60737e-12
TOP2A	949.041	1.36632	0.191826	7.12267	1.05854e-12	6.859e-12
NHSL2	91.6801	-1.31509	0.184666	-7.12148	1.06776e-12	6.91386e-12
TTK	216.139	1.19559	0.168045	7.11474	1.12126e-12	7.23724e-12
SCUBE3	294.333	-1.1261	0.158627	-7.09905	1.25614e-12	8.05108e-12
PNCK	563.895	-1.21545	0.171242	-7.09786	1.26704e-12	8.11523e-12
JAKMIP2	36.3207	-1.21472	0.171218	-7.09457	1.29758e-12	8.29638e-12
TMEM196	2.25724	-2.72811	0.384801	-7.08965	1.3445e-12	8.57839e-12
MRPL12	1744.86	1.00506	0.141864	7.08467	1.39376e-12	8.87412e-12
SLC16A7	191.33	-1.02378	0.144925	-7.06419	1.61554e-12	1.02223e-11
MYO6	11798.1	1.06944	0.151606	7.05406	1.73777e-12	1.0954e-11
NAALADL2	3414.64	1.01114	0.143428	7.04982	1.79145e-12	1.12653e-11
NPW	25.7627	1.41553	0.200998	7.04248	1.88848e-12	1.18389e-11
DCST2	132.464	1.04769	0.148892	7.03661	1.96975e-12	1.23357e-11
TULP2	9.99373	-1.10763	0.157576	-7.02919	2.07731e-12	1.29605e-11
CRB1	5.72174	-1.33729	0.191085	-6.9984	2.58909e-12	1.60064e-11
PCP4	2832.41	-1.39948	0.20014	-6.99253	2.69969e-12	1.6634e-11
CMTM5	29.2214	-1.50029	0.214693	-6.98806	2.78707e-12	1.71378e-11
SCGB3A1	295.033	-2.19476	0.315319	-6.96044	3.39205e-12	2.0602e-11
ASXL3	111.431	-1.1804	0.169797	-6.95186	3.60493e-12	2.18082e-11
KCNA2	12.3693	-1.37101	0.197292	-6.94915	3.67494e-12	2.2195e-11
SV2C	277.041	1.01747	0.146889	6.92681	4.30425e-12	2.58255e-11
TMEM158	726.907	-1.13913	0.165127	-6.89848	5.25636e-12	3.12313e-11
PPEF2	4.26654	1.57534	0.228619	6.89068	5.55272e-12	3.29281e-11
HSD17B3	35.6179	1.4087	0.205747	6.84679	7.5527e-12	4.41732e-11
TNIK	439.191	-1.005	0.146909	-6.84096	7.86651e-12	4.59233e-11
HAAO	399.419	-1.07285	0.157319	-6.8196	9.12923e-12	5.29877e-11
ABHD12B	7.31943	-1.12268	0.164657	-6.81829	9.21304e-12	5.33896e-11
DUSP15	113.844	-1.20165	0.17635	-6.814	9.49191e-12	5.49014e-11
FAT4	659.077	-1.19925	0.176079	-6.81088	9.7004e-12	5.60719e-11
CA9	20.4837	-1.24648	0.18366	-6.78687	1.1459e-11	6.58015e-11
PRR5-ARHGAP8	16.7557	1.03857	0.153271	6.776	1.23552e-11	7.05275e-11
PKD1L3	10.5391	1.61601	0.23957	6.74547	1.5253e-11	8.60501e-11
ANKRD33B	221.625	-1.10216	0.163648	-6.73493	1.64012e-11	9.21589e-11
FAM166A	10.0078	1.44533	0.214661	6.7331	1.6608e-11	9.32637e-11
ABHD2	30969.7	1.00342	0.149541	6.71001	1.94614e-11	1.0839e-10
PKHD1L1	26.7987	-1.31258	0.195641	-6.70911	1.95816e-11	1.0896e-10
CAMK4	558.935	-1.03682	0.154767	-6.69922	2.09534e-11	1.1624e-10
GPX6	0.82366	-4.34985	0.650082	-6.69122	2.21314e-11	1.22072e-10
PCDHGA5	412.798	1.55763	0.232832	6.68994	2.23262e-11	1.23036e-10
CDK15	26.8658	-1.12906	0.168823	-6.68781	2.26536e-11	1.2469e-10
NTRK2	563.217	-1.13467	0.170071	-6.67172	2.52829e-11	1.38331e-10
GYPE	6.39961	-1.20686	0.180892	-6.67173	2.52804e-11	1.38331e-10
MESP1	3295.58	1.41433	0.212072	6.6691	2.5738e-11	1.40611e-10
INHA	43.8686	1.13389	0.170123	6.66511	2.64467e-11	1.44311e-10
KLHL33	19.8832	-1.26242	0.189432	-6.66422	2.6607e-11	1.45142e-10
ZFHX4	424.317	-1.20225	0.18159	-6.62068	3.57548e-11	1.92239e-10
ABCC9	675.542	-1.01446	0.153444	-6.61124	3.81127e-11	2.04436e-10
PPM1E	953.692	1.22735	0.186119	6.59445	4.26843e-11	2.27096e-10
EPPIN	2.03098	-2.84386	0.433929	-6.55375	5.611e-11	2.94252e-10
SLCO1B1	3.44848	3.12509	0.477656	6.54257	6.04725e-11	3.16135e-10
LRRN3	111.021	-1.54246	0.235817	-6.54091	6.11449e-11	3.19194e-10
POLQ	70.8597	1.17213	0.180573	6.49118	8.51689e-11	4.37132e-10
MYO1H	24.5979	1.27528	0.19741	6.46006	1.04664e-10	5.30942e-10
FCGR3B	26.5375	-1.72856	0.268214	-6.44471	1.15822e-10	5.85763e-10
CHST4	4.4255	-1.28234	0.199444	-6.42956	1.27972e-10	6.43479e-10
PCDH9	242.574	-1.18948	0.185562	-6.41015	1.45376e-10	7.25215e-10
SGO1	50.3957	1.18173	0.184386	6.40897	1.46504e-10	7.30444e-10
PCDHB8	141.704	1.84311	0.287678	6.40687	1.48535e-10	7.39767e-10
CXCR1	12.5349	-1.77516	0.277083	-6.40658	1.48825e-10	7.40795e-10
PPP1R14A	917.358	-1.15646	0.180516	-6.40639	1.4901e-10	7.41327e-10
AQP9	46.4688	-1.35101	0.21128	-6.3944	1.61182e-10	7.98414e-10
SMC1B	27.3604	1.01623	0.15909	6.38777	1.68318e-10	8.31514e-10
ZBED2	23.4833	-1.65672	0.260206	-6.36696	1.92812e-10	9.46643e-10
EPHA7	1048.1	-1.00645	0.158224	-6.36092	2.0055e-10	9.81216e-10
FGF22	16.9489	1.06373	0.167753	6.34104	2.28214e-10	1.10769e-09
CKAP2L	86.0656	1.18821	0.187455	6.33864	2.31798e-10	1.12419e-09
SGCA	659.901	-1.14014	0.180307	-6.32333	2.55985e-10	1.23463e-09
SLC25A2	4.02215	1.51298	0.239637	6.31363	2.72566e-10	1.30909e-09
S100B	144.366	-1.33103	0.211312	-6.29891	2.99755e-10	1.42844e-09
KNL1	118.095	1.04231	0.165551	6.29602	3.05386e-10	1.4525e-09
TMEM200C	26.6409	-1.19172	0.189418	-6.29146	3.14484e-10	1.4922e-09
TOX3	616.852	1.06185	0.16907	6.28053	3.3741e-10	1.59378e-09
NCALD	2119.36	1.02938	0.163971	6.27781	3.43365e-10	1.61982e-09
SLC9C2	1.50568	-1.73542	0.27687	-6.26798	3.65756e-10	1.72014e-09
TNFRSF18	133.964	1.18027	0.188494	6.26158	3.81104e-10	1.78727e-09
PCDHB11	376.859	1.28997	0.206147	6.25752	3.91151e-10	1.83063e-09
OR51A7	2.70461	3.01295	0.481607	6.25602	3.94916e-10	1.8459e-09
RAMP1	9840.52	1.11392	0.178617	6.23636	4.47858e-10	2.08061e-09
SCHIP1	41.7837	-1.09125	0.175059	-6.23361	4.55811e-10	2.11488e-09
PPP1R1A	196.231	-1.34769	0.216394	-6.22797	4.72509e-10	2.18848e-09
SOGA3	3.35217	-1.07371	0.172508	-6.22412	4.84265e-10	2.24066e-09
RAD54L	77.4739	1.03471	0.166286	6.2225	4.89307e-10	2.26341e-09
NKAIN3	2.3468	-1.37562	0.221244	-6.21764	5.04685e-10	2.33102e-09
LRRN1	2271.3	1.41303	0.227696	6.20577	5.44282e-10	2.5057e-09
UNC13C	3.77001	-1.55215	0.25088	-6.18684	6.13832e-10	2.80964e-09
NTRK3	255.238	-1.11219	0.179849	-6.18403	6.24845e-10	2.85648e-09
PLPPR5	1.80758	-2.21444	0.358221	-6.18176	6.33889e-10	2.89493e-09
TDRD6	911.252	1.16616	0.189452	6.15542	7.48769e-10	3.38665e-09
SMIM5	66.9241	-1.03157	0.167597	-6.15503	7.5061e-10	3.3933e-09
RNASE13	0.687488	-1.67792	0.273524	-6.13445	8.54524e-10	3.83656e-09
DMKN	681.682	-1.11728	0.183588	-6.08581	1.15902e-09	5.12453e-09
TEPP	26.6166	-1.37474	0.22618	-6.0781	1.21617e-09	5.35909e-09
TRIM74	9.69252	1.16316	0.19203	6.05715	1.38555e-09	6.05453e-09
DIAPH3	82.9852	1.0099	0.166887	6.05138	1.43606e-09	6.25948e-09
TPM2	38371.3	-1.17818	0.195024	-6.0412	1.52968e-09	6.65619e-09
SCTR	4.04935	-1.36512	0.226629	-6.02356	1.7062e-09	7.38694e-09
FAM72B	13.0242	1.1197	0.185992	6.02014	1.74266e-09	7.5288e-09
ANKRD61	20.1481	1.06226	0.176891	6.00513	1.91179e-09	8.21685e-09
NHLH1	8.72674	1.07096	0.178718	5.99247	2.0668e-09	8.84366e-09
CRIP3	78.1076	-1.18826	0.198522	-5.98555	2.1566e-09	9.21067e-09
OR51D1	3.95478	2.85176	0.477009	5.97843	2.25292e-09	9.59299e-09
HSPA1A	9777.69	-1.05694	0.177569	-5.95227	2.64451e-09	1.11798e-08
ADGRG4	1.34999	-2.43316	0.411002	-5.92007	3.21796e-09	1.3492e-08
ACE2	39.7124	-1.10672	0.187412	-5.90528	3.52045e-09	1.4683e-08
RGS20	11.5456	1.11015	0.188082	5.90245	3.58134e-09	1.49233e-08
PTGDS	9912	-1.15637	0.196588	-5.88222	4.04809e-09	1.67464e-08
F5	3484.62	1.49365	0.254264	5.8744	4.24382e-09	1.75007e-08
PGA5	1.41491	-1.94493	0.333853	-5.82571	5.68695e-09	2.30676e-08
STAR	9.89406	-1.00683	0.172955	-5.82137	5.83686e-09	2.36234e-08
EMX1	2.92964	-1.7804	0.30621	-5.81431	6.0885e-09	2.4593e-08
CTLA4	65.0562	1.24025	0.213408	5.81161	6.18733e-09	2.49646e-08
BCL11A	358.542	-1.05834	0.182128	-5.81097	6.21124e-09	2.50446e-08
STPG4	2.24186	-1.32029	0.227754	-5.79703	6.75002e-09	2.71037e-08
TEX29	17.9185	1.09525	0.18975	5.77208	7.82971e-09	3.12268e-08
FGF17	35.4461	1.23628	0.215036	5.74919	8.96717e-09	3.54621e-08
TMPRSS12	1.99236	-1.15857	0.202055	-5.73394	9.81265e-09	3.85974e-08
ALOX15	353.922	1.7564	0.30701	5.72098	1.05913e-08	4.14996e-08
OR51F2	2.869	2.16381	0.379867	5.69623	1.22486e-08	4.76573e-08
RTP1	2.99824	-1.77322	0.311459	-5.69326	1.24635e-08	4.84111e-08
CHRM5	12.7459	1.07852	0.189535	5.69034	1.26787e-08	4.9205e-08
APOB	39.0132	-1.34794	0.237948	-5.66486	1.47144e-08	5.66136e-08
XKR4	39.7451	-1.27383	0.225386	-5.65179	1.58787e-08	6.07616e-08
WFDC8	0.558037	-2.88226	0.510021	-5.65125	1.59283e-08	6.09388e-08
LYG2	9.429	1.22883	0.218401	5.6265	1.83907e-08	6.96323e-08
MCM10	63.6479	1.05636	0.188169	5.61388	1.97839e-08	7.45837e-08
SMIM22	2363.74	1.35195	0.240881	5.61251	1.99414e-08	7.50846e-08
KCNT2	62.1706	-1.0971	0.196162	-5.59283	2.23399e-08	8.36342e-08
MYT1L	5.8329	-1.34823	0.241858	-5.57447	2.4828e-08	9.23264e-08
TRPA1	5.51978	-1.6917	0.303982	-5.56512	2.61969e-08	9.72193e-08
HAPLN2	98.5527	-1.03929	0.1872	-5.55175	2.82832e-08	1.04433e-07
OR51L1	0.890733	2.4974	0.452153	5.52336	3.32572e-08	1.2138e-07
DCDC2C	4.43157	1.25176	0.228419	5.48012	4.25044e-08	1.53116e-07
KCNH1	18.3823	-1.27537	0.232944	-5.475	4.37511e-08	1.57144e-07
DCDC2B	16.1838	1.09331	0.200474	5.45363	4.93515e-08	1.7615e-07
SERPINA3	265.32	1.58679	0.291535	5.44289	5.24241e-08	1.86358e-07
IMPG1	24.0231	1.03565	0.191198	5.41662	6.07374e-08	2.1433e-07
GADD45G	5480.45	1.00514	0.185747	5.41134	6.2556e-08	2.2045e-07
OR6F1	1.15912	2.0648	0.384861	5.36506	8.0923e-08	2.80694e-07
KCNG4	1.31269	-1.78275	0.334223	-5.334	9.60713e-08	3.2968e-07
WFDC13	0.9511	-1.87727	0.352441	-5.32649	1.00127e-07	3.42763e-07
DAPP1	157.005	-1.01719	0.191433	-5.31355	1.07512e-07	3.65923e-07
OR1C1	1.67782	1.87138	0.356337	5.2517	1.50699e-07	5.04479e-07
TSPAN16	2.89254	1.11705	0.212706	5.2516	1.50782e-07	5.04571e-07
RNF113B	3.22375	1.93051	0.369695	5.22189	1.7711e-07	5.87841e-07
RPA4	5.74339	1.24989	0.239409	5.22074	1.78208e-07	5.91271e-07
CALCR	3.35027	-1.08159	0.207787	-5.20526	1.93726e-07	6.394e-07
NPY4R2	32.1072	1.57914	0.304248	5.19032	2.09934e-07	6.8979e-07
SYCE3	15.3517	1.14208	0.220158	5.18756	2.13068e-07	6.99835e-07
TEX48	2.20815	1.48568	0.286772	5.18069	2.21061e-07	7.24012e-07
SLC7A14	14.1531	-1.39556	0.270167	-5.16554	2.39741e-07	7.81419e-07
ABCG8	1.15911	1.87042	0.363046	5.15202	2.5769e-07	8.37688e-07
CFD	1409.26	-1.12791	0.218957	-5.15129	2.58707e-07	8.40844e-07
PCDHGB2	281.185	1.06556	0.208292	5.11571	3.12555e-07	1.00675e-06
OR13G1	1.35478	2.25656	0.445399	5.06637	4.05471e-07	1.28081e-06
PLA2G2C	9.01808	-1.26266	0.250512	-5.04033	4.64733e-07	1.45695e-06
NPIPB6	11.3764	1.11999	0.222994	5.0225	5.1004e-07	1.58839e-06
PCSK1N	623.423	1.17445	0.234041	5.01814	5.2175e-07	1.62238e-06
PLAC9	258.627	-1.10367	0.220788	-4.99877	5.76971e-07	1.78259e-06
SCX	75.2405	1.0155	0.203286	4.99542	5.87063e-07	1.81163e-06
SULT1C2	60.4167	1.16811	0.234394	4.98352	6.24371e-07	1.92061e-06
PRR4	222.58	1.18622	0.238732	4.96883	6.7357e-07	2.06191e-06
OR51G2	0.956923	2.2952	0.46451	4.94113	7.76722e-07	2.35875e-06
THEGL	1.90312	-1.16002	0.235757	-4.92042	8.63573e-07	2.60437e-06
KCNB2	4.28348	-1.3897	0.283276	-4.90581	9.30426e-07	2.79632e-06
MYBPHL	2.0248	-1.20357	0.246075	-4.89105	1.003e-06	3.00065e-06
RNASE3	1.0582	-1.42996	0.294148	-4.86135	1.16586e-06	3.45793e-06
ADGRF5	3056.72	1.23339	0.255101	4.8349	1.33213e-06	3.9263e-06
OR10A3	0.809724	-1.49581	0.31125	-4.80581	1.54126e-06	4.51147e-06
IL31RA	74.7599	1.14913	0.240186	4.78433	1.7156e-06	4.99227e-06
CCDC175	1.25908	2.07013	0.43298	4.78113	1.74314e-06	5.0708e-06
IGFL4	6.19829	1.02742	0.215177	4.77479	1.79891e-06	5.21977e-06
PABPN1L	5.31404	1.14221	0.239553	4.76808	1.85994e-06	5.38662e-06
NTF4	131.707	-1.07552	0.22594	-4.7602	1.93403e-06	5.58267e-06
NPY4R	75.184	1.31146	0.277821	4.72053	2.35233e-06	6.71393e-06
CLEC19A	4.87831	1.15878	0.247343	4.68491	2.80088e-06	7.9299e-06
CDH7	367.791	1.10611	0.236373	4.6795	2.87571e-06	8.12543e-06
MGAT4D	1.31235	1.86554	0.398659	4.67953	2.87528e-06	8.12543e-06
OR52I2	1.02543	2.10738	0.452169	4.6606	3.1529e-06	8.86219e-06
HBA2	166.642	-1.12048	0.240548	-4.65804	3.19228e-06	8.96598e-06
TMPRSS11D	7.18408	-1.67651	0.361198	-4.64152	3.45862e-06	9.65925e-06
WFDC10B	1.93331	-1.3414	0.293134	-4.57605	4.73831e-06	1.29566e-05
MAS1	8.75755	-1.09517	0.240993	-4.54442	5.50871e-06	1.49494e-05
POTEI	73.1919	1.19657	0.264361	4.52625	6.00393e-06	1.62284e-05
SLC22A7	4.81634	-1.17859	0.264891	-4.44935	8.61326e-06	2.28233e-05
GNMT	2779.71	1.05667	0.238134	4.43728	9.11018e-06	2.40254e-05
IL5	3.02396	1.13564	0.256785	4.42251	9.75593e-06	2.56692e-05
KCNJ9	4.78959	1.17764	0.266364	4.42117	9.81659e-06	2.58251e-05
KCTD4	1.78937	-1.42191	0.323429	-4.39637	1.10077e-05	2.87604e-05
SPATA22	1.16868	-1.23588	0.283751	-4.35551	1.3276e-05	3.43004e-05
S100A2	481.195	-1.07989	0.248443	-4.34664	1.38238e-05	3.55902e-05
ZNF177	2.26834	1.04313	0.240528	4.33684	1.44547e-05	3.70945e-05
LECT2	1.20197	-1.77406	0.409186	-4.33557	1.4538e-05	3.72927e-05
SLC4A9	6.4325	-1.02202	0.24097	-4.24128	2.2225e-05	5.54808e-05
NAA11	4.33801	1.65697	0.391653	4.2307	2.32964e-05	5.80208e-05
FPR2	12.125	-1.02867	0.24711	-4.16282	3.14342e-05	7.68672e-05
ADH4	5.31315	-1.30246	0.316865	-4.11046	3.94879e-05	9.50887e-05
FAM181A	0.584485	-1.496	0.365115	-4.09733	4.17934e-05	0.000100284
DIRAS2	94.429	1.26851	0.3112	4.0762	4.5777e-05	0.000109157
LRRC31	242.92	1.20231	0.296628	4.05324	5.05134e-05	0.000119719
MROH2B	1.49167	-1.26558	0.313315	-4.03931	5.3609e-05	0.000126483
OR2J3	0.893388	1.74565	0.432586	4.03539	5.4511e-05	0.000128511
ASCL3	2.01416	-1.39046	0.355898	-3.90691	9.34824e-05	0.000213225
GRIN2B	4.19398	-1.12234	0.287743	-3.90048	9.60002e-05	0.000218533
SULT1C3	12.4901	1.5589	0.402204	3.8759	0.00010623	0.000240327
DPRX	1.31361	1.30768	0.341703	3.82695	0.000129741	0.000289123
APOC4-APOC2	1.70864	1.1728	0.306598	3.82522	0.000130658	0.000290989
PROK2	2.80559	-1.15301	0.314759	-3.66316	0.000249119	0.000530192
INSL6	3.40649	1.73012	0.480057	3.60398	0.000313379	0.000657483
SPATA31E1	0.669524	1.55563	0.432809	3.59426	0.00032531	0.000680565
OR14K1	2.70853	1.00431	0.280554	3.57974	0.000343938	0.000716509
SNTG1	0.626773	-1.40509	0.403507	-3.4822	0.000497313	0.00101411
SERPINA10	2.92512	1.02874	0.299286	3.4373	0.000587537	0.00118504
TAS2R46	1.24478	1.05053	0.334715	3.13858	0.00169767	0.00318039
OR3A1	0.44927	-1.23067	0.400116	-3.07578	0.00209954	0.00387852
TSGA13	1.4954	1.02495	0.334117	3.06765	0.00215752	0.0039748
GAPDHS	1.05295	1.34576	0.439463	3.06229	0.00219654	0.0040414
SLC35G6	3.0356	1.02354	0.337795	3.03007	0.00244495	0.00446616
FABP2	0.615008	1.62431	0.542945	2.99166	0.00277462	0.00501781
MROH9	0.820811	1.65128	0.581966	2.83742	0.00454803	0.00796242
SLC13A1	0.952115	1.4362	0.507716	2.82875	0.00467303	0.00816721
TMCO2	0.651319	1.0563	0.374442	2.82099	0.0047875	0.00835372
CDH9	0.422193	-1.41971	0.503951	-2.81716	0.0048451	0.00844458
FGF23	0.660034	-1.42426	0.514036	-2.77074	0.00559285	0.00965506
SLC22A8	1.34264	1.06877	0.392721	2.72145	0.00649966	0.0111023
NLRP10	0.312085	-1.36194	0.501569	-2.71535	0.0066205	0.0112918
TTLL8	0.891309	1.00333	0.378597	2.65011	0.00804649	0.0135201
STH	0.775013	1.02965	0.400005	2.5741	0.0100501	0.0165704
GPR52	0.734308	1.09785	0.427899	2.56567	0.0102977	0.0169451
SYCP1	0.759575	1.50166	0.598231	2.51016	0.0120677	0.0196266
DDX53	1.08687	2.09431	0.844025	2.48134	0.013089	0.0211414
SLC2A2	1.15789	2.16336	0.924702	2.33952	0.0193084	0.0301758
CFHR4	0.772483	1.98556	0.854672	2.32319	0.0201691	0.0314326
SLC10A2	0.35	-1.63598	0.728462	-2.2458	0.024717	0.0378313
