# Supplementary material for: The signature of cuproptosis-related immune genes predicts the tumor microenvironment and prognosis of prostate adenocarcinoma
Source: Front Immunol. 2023 Aug 2;14:1181370. doi: 10.3389/fimmu.2023.1181370 (PMC10433769; doi:10.3389/fimmu.2023.1181370)
Supplement: Supplementary file 1 [file DataSheet_1.zip › Supplementary Tables/Supplementary Table S3.xlsx]

## Sheet: Sheet 1
Gene	baseMean	log2FoldChange	lfcSE	stat	pvalue	padj
CYSLTR2	105.66	-3.76421	0.191988	-19.6065	1.36106e-85	1.3122e-82
SEMG2	67901.7	-9.55838	0.599296	-15.9493	2.87903e-57	8.50614e-55
SEMG1	138494	-9.8154	0.647392	-15.1615	6.36411e-52	1.55437e-49
UCN	95.0906	2.19446	0.165841	13.2323	5.71195e-40	7.42068e-38
TGFBR3	2034.59	-1.6807	0.127283	-13.2044	8.27285e-40	1.05238e-37
APOBEC3C	1629.77	-2.06888	0.157726	-13.117	2.63292e-39	3.28094e-37
SLIT1	969.395	2.94444	0.226399	13.0055	1.13829e-38	1.36283e-36
PTGS2	3561.04	-3.05338	0.235882	-12.9445	2.52279e-38	2.92483e-36
ANGPT1	777.669	-2.08569	0.171496	-12.1618	4.96733e-34	4.13598e-32
FGFRL1	4608.25	1.62943	0.134537	12.1113	9.19972e-34	7.42381e-32
IRF5	444.246	-1.41214	0.11854	-11.9128	1.01461e-32	7.52451e-31
HSPA6	467.365	-3.60316	0.304085	-11.8492	2.17338e-32	1.53123e-30
ILK	1015.72	-1.08586	0.0929275	-11.685	1.52093e-31	9.7756e-30
IL18R1	143.034	-1.69387	0.145793	-11.6183	3.32625e-31	2.05152e-29
CXCR2	41.698	-2.57747	0.224608	-11.4755	1.75258e-30	1.03561e-28
GAL	179.52	2.38533	0.21193	11.2553	2.18196e-29	1.16189e-27
ALB	221.761	3.64181	0.324645	11.2178	3.33397e-29	1.74991e-27
AMH	113.229	3.19899	0.285555	11.2027	3.9542e-29	2.05776e-27
ABCC4	34163.4	1.67513	0.155676	10.7604	5.29654e-27	2.22019e-25
HFE	465.885	-1.32555	0.123428	-10.7395	6.64056e-27	2.74586e-25
KITLG	1284.97	-1.29098	0.121325	-10.6406	1.92824e-26	7.43611e-25
SEMA6D	250.239	-1.71489	0.162743	-10.5374	5.80701e-26	2.08166e-24
PIK3R1	3916.27	-1.02303	0.0972428	-10.5203	6.96316e-26	2.46238e-24
CSRP1	46072.7	-1.4753	0.141164	-10.451	1.45052e-25	4.93876e-24
ANGPTL3	74.9306	3.31184	0.321222	10.3101	6.34167e-25	2.00633e-23
ANXA6	7059.52	-1.19131	0.116633	-10.2141	1.71385e-24	5.18913e-23
BIRC5	421.44	1.93725	0.190171	10.1869	2.26942e-24	6.7927e-23
MR1	1067.98	-1.16719	0.115075	-10.1429	3.56537e-24	1.03176e-22
ACKR4	12.2229	-1.88844	0.186714	-10.1141	4.78362e-24	1.36066e-22
TSLP	159.534	-1.82817	0.181777	-10.0572	8.53784e-24	2.32387e-22
GDF15	21935.6	1.89847	0.190475	9.96703	2.12483e-23	5.52878e-22
ADM2	2031.81	1.27879	0.129276	9.89196	4.5113e-23	1.12128e-21
PYY	6.32634	-2.38939	0.241684	-9.8864	4.76854e-23	1.17564e-21
ANGPTL1	240.564	-1.92562	0.194918	-9.87917	5.12567e-23	1.25524e-21
VGF	126.169	2.47068	0.253039	9.76401	1.60675e-22	3.70686e-21
PDGFD	780.88	-1.23205	0.126986	-9.70229	2.94807e-22	6.52206e-21
FGF10	114.966	-1.9321	0.199337	-9.69263	3.24068e-22	7.13496e-21
IRF7	1816.69	1.11366	0.116308	9.57508	1.01778e-21	2.09716e-20
AMELX	2.42966	-2.46291	0.259014	-9.50878	1.92906e-21	3.82431e-20
DUOX2	319.104	-2.56584	0.270301	-9.49252	2.25513e-21	4.4087e-20
RAC3	1617.42	1.30789	0.138386	9.45103	3.35505e-21	6.41522e-20
EDNRA	1895.22	-1.33662	0.14144	-9.45009	3.38533e-21	6.46638e-20
RABEP2	6281	1.05927	0.112858	9.38586	6.24078e-21	1.15942e-19
PGR	549.102	-1.52835	0.164135	-9.31157	1.2596e-20	2.26431e-19
IL1RL1	77.6679	-2.19421	0.236255	-9.28746	1.58009e-20	2.79654e-19
SHC2	5169.09	1.08628	0.118044	9.20239	3.50086e-20	5.89961e-19
SEMA3A	166.065	-1.67796	0.183267	-9.15587	5.39226e-20	8.8747e-19
NRG2	117.214	-1.58558	0.175114	-9.0546	1.37073e-19	2.1424e-18
CNTFR	164.273	-1.78527	0.19811	-9.01149	2.03266e-19	3.10804e-18
EDNRB	1081.46	-1.61901	0.180173	-8.98584	2.56775e-19	3.85857e-18
VAV3	376.491	-1.31947	0.147172	-8.96551	3.08848e-19	4.60707e-18
LGR6	278.208	-2.10679	0.23807	-8.84943	8.79675e-19	1.23195e-17
TRH	3.99253	-3.08639	0.351006	-8.79299	1.45628e-18	1.98927e-17
PGF	326.472	-1.45066	0.16719	-8.67673	4.07312e-18	5.29159e-17
CTF1	402.867	-1.27999	0.149174	-8.5805	9.44587e-18	1.1707e-16
CRHR2	11.2338	-1.68612	0.197244	-8.54836	1.24853e-17	1.52878e-16
PDGFC	1380.68	-1.03806	0.121809	-8.52209	1.56705e-17	1.88726e-16
ROBO1	2194.32	-1.12857	0.133663	-8.44344	3.08129e-17	3.57461e-16
IL33	1102.61	-1.1242	0.13478	-8.341	7.36679e-17	8.12432e-16
PENK	253.639	-2.20365	0.264833	-8.32092	8.72806e-17	9.52805e-16
ISG15	3049.66	1.99799	0.240585	8.30472	1.00058e-16	1.08197e-15
FGFR2	1858.31	-1.46855	0.177359	-8.28011	1.2306e-16	1.31059e-15
CBLC	1856.47	1.18993	0.144135	8.25566	1.51059e-16	1.58483e-15
SEMA7A	166.89	-1.06	0.128478	-8.2504	1.57868e-16	1.65153e-15
NR2E1	10.5716	3.33487	0.405779	8.21843	2.06176e-16	2.12415e-15
SHC4	32.4687	-1.09786	0.133624	-8.21603	2.10351e-16	2.16594e-15
SSTR2	111.321	-1.25917	0.153417	-8.20754	2.25764e-16	2.31542e-15
IL36RN	16.4026	3.06871	0.374454	8.19515	2.50276e-16	2.54839e-15
PLXNA4	177.158	-1.34863	0.165097	-8.16868	3.11793e-16	3.13298e-15
APOBEC3F	341.394	-1.11792	0.136968	-8.16187	3.29867e-16	3.30011e-15
IL11	44.5184	1.35108	0.166097	8.13423	4.14559e-16	4.08054e-15
NRP2	1394.87	-1.19252	0.14663	-8.13285	4.19309e-16	4.12508e-15
SSTR1	1064.83	2.03724	0.252383	8.07204	6.91336e-16	6.61992e-15
CD40	699.744	-1.06521	0.132226	-8.05592	7.88814e-16	7.51013e-15
PRLR	705.34	-1.78671	0.222623	-8.0257	1.00945e-15	9.4875e-15
NDP	161.857	-1.62224	0.203673	-7.96496	1.65271e-15	1.51371e-14
TNFSF11	6.87845	-2.08307	0.262143	-7.94632	1.92137e-15	1.74322e-14
APLN	563.189	1.43527	0.180634	7.94575	1.93026e-15	1.75042e-14
IL1R2	41.2977	-1.15764	0.146552	-7.89912	2.80875e-15	2.5049e-14
TLR3	546.295	-1.03397	0.131892	-7.83949	4.52369e-15	3.89769e-14
IL19	1.06953	-3.22667	0.412366	-7.82477	5.0858e-15	4.36355e-14
AMHR2	19.1728	1.45542	0.186029	7.82363	5.13218e-15	4.40128e-14
FGF7	543.867	-1.46935	0.187911	-7.8194	5.30738e-15	4.53666e-14
IL20	6.55296	-2.59842	0.333206	-7.79825	6.27714e-15	5.30861e-14
CCL18	182.425	1.93684	0.24872	7.78723	6.84962e-15	5.7582e-14
FGF2	565.972	-1.18069	0.152143	-7.76038	8.46739e-15	7.02472e-14
OGN	1678.49	-1.37587	0.177627	-7.7458	9.49782e-15	7.83346e-14
ADCYAP1R1	72.9459	-1.58012	0.20791	-7.6	2.9614e-14	2.31725e-13
CHP2	104.471	-2.14443	0.283279	-7.57002	3.73159e-14	2.88175e-13
EPGN	6.03483	-2.1191	0.280477	-7.55536	4.17692e-14	3.1987e-13
GALR3	6.1429	1.83455	0.24298	7.55018	4.34642e-14	3.31741e-13
NTF3	75.017	-1.11432	0.147944	-7.53202	4.99629e-14	3.77436e-13
THPO	38.5095	1.47365	0.196936	7.4829	7.27017e-14	5.38298e-13
ADRB1	1813.77	1.03219	0.138776	7.43782	1.02357e-13	7.45816e-13
HLA-DMB	3545.72	1.72604	0.232616	7.42012	1.17016e-13	8.46895e-13
DES	87375.1	-1.49612	0.202543	-7.38668	1.50545e-13	1.07345e-12
MPO	10.0707	-1.16534	0.158889	-7.33434	2.22816e-13	1.56081e-12
CHIT1	593.763	2.08641	0.285994	7.29528	2.98028e-13	2.05933e-12
BDNF	108.498	-1.29514	0.179222	-7.22642	4.95905e-13	3.33847e-12
GDF10	44.8169	-1.84619	0.256416	-7.19996	6.02301e-13	4.01636e-12
MASP1	2348.92	-1.42843	0.199175	-7.17172	7.4059e-13	4.8887e-12
VEGFD	18.2876	-1.08462	0.151498	-7.15929	8.10937e-13	5.32237e-12
IL1A	3.67745	-1.99141	0.278679	-7.14589	8.94125e-13	5.84949e-12
S100A6	8868.9	-1.11263	0.15609	-7.12811	1.01754e-12	6.60737e-12
CSPG5	174.241	1.1054	0.155298	7.11788	1.09602e-12	7.08516e-12
IL20RB	54.3745	-1.19543	0.168491	-7.09494	1.29409e-12	8.27693e-12
MET	1080.29	-1.05412	0.149303	-7.06027	1.66183e-12	1.05007e-11
SEMA5A	775.391	-1.12431	0.159962	-7.02857	2.0866e-12	1.30096e-11
CMTM5	29.2214	-1.50029	0.214693	-6.98806	2.78707e-12	1.71378e-11
RXRG	27.0307	-1.54062	0.220974	-6.97194	3.12607e-12	1.90878e-11
SCGB3A1	295.033	-2.19476	0.315319	-6.96044	3.39205e-12	2.0602e-11
GHRHR	47.6616	1.68502	0.243587	6.91755	4.59516e-12	2.74989e-11
IAPP	13.672	3.49176	0.506678	6.89147	5.52179e-12	3.27553e-11
PTGER3	225.271	-1.13749	0.16549	-6.87348	6.26545e-12	3.69512e-11
MMP9	623.049	1.53322	0.223563	6.85812	6.97706e-12	4.09372e-11
NOS1	208.852	-1.51066	0.22161	-6.81673	9.31358e-12	5.39381e-11
TGFB3	3241.99	-1.18455	0.17583	-6.73693	1.61771e-11	9.10672e-11
LAT	18.1606	1.10096	0.164839	6.67903	2.40532e-11	1.31992e-10
INHA	43.8686	1.13389	0.170123	6.66511	2.64467e-11	1.44311e-10
PTGER2	360.435	-1.00049	0.150412	-6.65168	2.89769e-11	1.57227e-10
CST4	49.1662	-2.37041	0.359447	-6.59461	4.26372e-11	2.26911e-10
EPPIN	2.03098	-2.84386	0.433929	-6.55375	5.611e-11	2.94252e-10
DMBT1	51.8291	-2.05337	0.313565	-6.54848	5.81269e-11	3.0422e-10
NPY	57438.2	2.26376	0.346097	6.54081	6.11881e-11	3.19329e-10
PPP3R2	6.1981	2.65638	0.406419	6.53607	6.31547e-11	3.29123e-10
EDN3	128.489	-1.7202	0.263772	-6.52156	6.95781e-11	3.60955e-10
IL1RN	156.711	-1.19149	0.183249	-6.50204	7.92357e-11	4.088e-10
IL1RL2	79.8757	-1.29736	0.200898	-6.45778	1.06247e-10	5.38677e-10
FCGR3B	26.5375	-1.72856	0.268214	-6.44471	1.15822e-10	5.85763e-10
NRG1	142.328	-1.26846	0.197028	-6.43793	1.21112e-10	6.11164e-10
TUBB3	49.0209	1.34725	0.209751	6.4231	1.33524e-10	6.70107e-10
CXCR1	12.5349	-1.77516	0.277083	-6.40658	1.48825e-10	7.40795e-10
AQP9	46.4688	-1.35101	0.21128	-6.3944	1.61182e-10	7.98414e-10
FGF22	16.9489	1.06373	0.167753	6.34104	2.28214e-10	1.10769e-09
TNFRSF18	133.964	1.18027	0.188494	6.26158	3.81104e-10	1.78727e-09
PROC	60.4442	1.73886	0.277835	6.25859	3.88485e-10	1.81899e-09
CXCL11	446.187	1.30329	0.212368	6.13693	8.41291e-10	3.78457e-09
MUC4	866.501	-1.74864	0.285019	-6.13517	8.5067e-10	3.82113e-09
AREG	168.298	-1.52875	0.251731	-6.07297	1.25569e-09	5.5253e-09
PLA2G2A	71071.4	1.78812	0.295015	6.06111	1.35186e-09	5.92426e-09
TPM2	38371.3	-1.17818	0.195024	-6.0412	1.52968e-09	6.65619e-09
SCTR	4.04935	-1.36512	0.226629	-6.02356	1.7062e-09	7.38694e-09
IL5RA	464.984	1.8518	0.309525	5.98272	2.19445e-09	9.35925e-09
HSPA1A	9777.69	-1.05694	0.177569	-5.95227	2.64451e-09	1.11798e-08
CRLF1	191.201	1.09523	0.184258	5.944	2.78155e-09	1.17348e-08
DKK1	337.522	-1.52127	0.256328	-5.93486	2.94095e-09	1.23816e-08
PTGDS	9912	-1.15637	0.196588	-5.88222	4.04809e-09	1.67464e-08
MCHR1	3.43652	-1.36799	0.233686	-5.85396	4.80001e-09	1.97012e-08
RNASE7	15.3277	-1.27037	0.217111	-5.85124	4.87915e-09	1.99858e-08
IL1F10	1.55761	2.46834	0.421994	5.84925	4.93809e-09	2.02136e-08
IL17C	3.64044	1.7073	0.292014	5.84662	5.01653e-09	2.05026e-08
GDF7	534.957	-1.04187	0.178393	-5.84033	5.20975e-09	2.12544e-08
CTLA4	65.0562	1.24025	0.213408	5.81161	6.18733e-09	2.49646e-08
NMBR	1.66336	-1.10244	0.189706	-5.81133	6.19771e-09	2.49972e-08
CCK	494.351	-1.87997	0.325521	-5.77525	7.68377e-09	3.06915e-08
OLR1	190.787	1.02723	0.178378	5.75872	8.47535e-09	3.36188e-08
PCSK2	64.6778	-1.50729	0.26192	-5.75479	8.67471e-09	3.43575e-08
FGF17	35.4461	1.23628	0.215036	5.74919	8.96717e-09	3.54621e-08
CCL11	34.3109	1.04159	0.18257	5.70512	1.16264e-08	4.53519e-08
UTS2B	45.4275	1.63377	0.289893	5.63576	1.74287e-08	6.62361e-08
KNG1	9.03004	2.47789	0.446529	5.54922	2.86941e-08	1.05886e-07
VTN	89.7488	-1.5825	0.285182	-5.54909	2.87158e-08	1.05945e-07
PGC	6760.46	-1.84967	0.333436	-5.5473	2.90117e-08	1.06886e-07
SERPINA3	265.32	1.58679	0.291535	5.44289	5.24241e-08	1.86358e-07
IGF2	1274.06	-1.00941	0.188772	-5.34723	8.9312e-08	3.08101e-07
AGTR1	1154.82	1.38109	0.258512	5.34245	9.16993e-08	3.15564e-07
LEFTY1	25.6209	-1.1236	0.211017	-5.32468	1.01128e-07	3.46062e-07
INHBC	14.8404	-1.11835	0.210268	-5.31869	1.0452e-07	3.56534e-07
BMP5	335.987	-2.23323	0.422894	-5.28084	1.28596e-07	4.33905e-07
EGF	593.614	1.02139	0.19418	5.26001	1.44044e-07	4.84059e-07
CALCR	3.35027	-1.08159	0.207787	-5.20526	1.93726e-07	6.394e-07
CCL25	7.74008	1.35955	0.261383	5.20139	1.97802e-07	6.51563e-07
CXCL17	359.155	-1.48781	0.286096	-5.20037	1.9889e-07	6.5491e-07
CXCL14	2282.74	1.19314	0.23577	5.06061	4.1791e-07	1.31851e-06
CCL17	21.7517	1.1656	0.232973	5.00317	5.63959e-07	1.74503e-06
APOH	26.1956	3.21276	0.645588	4.97649	6.47476e-07	1.98734e-06
CXCL13	335.795	-1.6751	0.337968	-4.95638	7.18199e-07	2.19193e-06
RNASE3	1.0582	-1.42996	0.294148	-4.86135	1.16586e-06	3.45793e-06
CAMP	10.4405	-1.12265	0.233247	-4.81314	1.48578e-06	4.3581e-06
IL31RA	74.7599	1.14913	0.240186	4.78433	1.7156e-06	4.99227e-06
NTF4	131.707	-1.07552	0.22594	-4.7602	1.93403e-06	5.58267e-06
CGA	71.3962	1.72281	0.363023	4.74573	2.07756e-06	5.97523e-06
CRP	5.58708	2.01371	0.429107	4.69278	2.69511e-06	7.6482e-06
SST	20.1853	-1.98242	0.422843	-4.68831	2.75474e-06	7.80892e-06
CXCL6	153.358	-1.02268	0.219044	-4.66885	3.02897e-06	8.53742e-06
SEMA3D	815.853	-1.12245	0.242694	-4.62495	3.74683e-06	1.04023e-05
GLP1R	24.5646	1.54682	0.33469	4.62166	3.80676e-06	1.05591e-05
MARCO	50.3975	-1.11568	0.242462	-4.60145	4.19568e-06	1.15591e-05
NR4A3	1182.77	-1.19985	0.260823	-4.60025	4.21986e-06	1.1624e-05
FAM3D	2049.03	-1.11144	0.242958	-4.57461	4.77105e-06	1.30442e-05
INSL5	10.4118	1.41546	0.318588	4.44293	8.87441e-06	2.34576e-05
IL5	3.02396	1.13564	0.256785	4.42251	9.75593e-06	2.56692e-05
HTR3A	8.47845	1.26732	0.288565	4.39178	1.12424e-05	2.93193e-05
HRG	2.48114	2.97291	0.680382	4.36948	1.24545e-05	3.23283e-05
FGF6	0.768505	-1.86671	0.429625	-4.34497	1.39296e-05	3.58375e-05
LECT2	1.20197	-1.77406	0.409186	-4.33557	1.4538e-05	3.72927e-05
ANGPTL5	2.41891	-1.00934	0.232869	-4.33439	1.46168e-05	3.74842e-05
RXFP3	2.02358	1.75978	0.407984	4.31337	1.60787e-05	4.09753e-05
KLRC2	7.92962	1.26823	0.299388	4.23606	2.27477e-05	5.67005e-05
CTSE	37.0425	-1.06315	0.254405	-4.17897	2.92832e-05	7.19336e-05
IFNE	4.13727	-1.11618	0.267986	-4.16505	3.11286e-05	7.61503e-05
FPR2	12.125	-1.02867	0.24711	-4.16282	3.14342e-05	7.68672e-05
DEFB1	202.218	-1.07468	0.258344	-4.15989	3.18403e-05	7.77771e-05
HTR1A	0.454237	-2.64264	0.641446	-4.11981	3.79185e-05	9.1526e-05
FGF8	1.36969	1.77233	0.431478	4.10757	3.99841e-05	9.61824e-05
DEFA5	17.6933	4.63946	1.14327	4.05805	4.94852e-05	0.000117464
RLN3	0.498011	-1.58495	0.40319	-3.93104	8.45805e-05	0.000193838
PROK1	229.115	-1.03463	0.265388	-3.89855	9.67709e-05	0.000220205
FSHB	1.93137	1.45568	0.374633	3.88562	0.00010207	0.000231429
NPPC	100.887	-1.24294	0.336296	-3.69597	0.000219046	0.000470397
PMCH	2.00636	1.30744	0.356292	3.66957	0.000242954	0.000518095
AGT	1637.56	1.06223	0.289475	3.66952	0.000243007	0.000518147
PROK2	2.80559	-1.15301	0.314759	-3.66316	0.000249119	0.000530192
TG	442.725	-1.00889	0.276032	-3.65496	0.000257217	0.000546348
INSL6	3.40649	1.73012	0.480057	3.60398	0.000313379	0.000657483
GKN1	0.626394	-2.5843	0.75572	-3.41966	0.000627005	0.00125854
FGF19	4.23787	-1.64308	0.481867	-3.40981	0.000650078	0.00130129
NRG3	10.6725	-1.02934	0.324476	-3.17233	0.00151219	0.00285748
BPIFA2	1.74452	-1.46425	0.51291	-2.85479	0.00430654	0.00757584
FGF16	0.329749	-1.18439	0.417112	-2.8395	0.00451844	0.00791667
FGF23	0.660034	-1.42426	0.514036	-2.77074	0.00559285	0.00965506
OSTN	11.3373	-1.02472	0.388996	-2.63426	0.00843215	0.014115
FGA	8.98202	2.28415	0.933385	2.44717	0.0143982	0.0230951
