# Supplementary material for: The signature of cuproptosis-related immune genes predicts the tumor microenvironment and prognosis of prostate adenocarcinoma
Source: Front Immunol. 2023 Aug 2;14:1181370. doi: 10.3389/fimmu.2023.1181370 (PMC10433769; doi:10.3389/fimmu.2023.1181370)
Supplement: Supplementary file 1 [file DataSheet_1.zip › Supplementary Tables/Supplementary Table S4.xlsx]

## Sheet: Sheet 1
Gene	baseMean	log2FoldChange	lfcSE	stat	pvalue	padj
CYSLTR2	105.66	-3.76421	0.191988	-19.6065	1.36106e-85	1.3122e-82
UCN	95.0906	2.19446	0.165841	13.2323	5.71195e-40	7.42068e-38
ILK	1015.72	-1.08586	0.0929275	-11.685	1.52093e-31	9.7756e-30
ABCC4	34163.4	1.67513	0.155676	10.7604	5.29654e-27	2.22019e-25
KITLG	1284.97	-1.29098	0.121325	-10.6406	1.92824e-26	7.43611e-25
PIK3R1	3916.27	-1.02303	0.0972428	-10.5203	6.96316e-26	2.46238e-24
ACKR4	12.2229	-1.88844	0.186714	-10.1141	4.78362e-24	1.36066e-22
IRF7	1816.69	1.11366	0.116308	9.57508	1.01778e-21	2.09716e-20
AMELX	2.42966	-2.46291	0.259014	-9.50878	1.92906e-21	3.82431e-20
RAC3	1617.42	1.30789	0.138386	9.45103	3.35505e-21	6.41522e-20
RABEP2	6281	1.05927	0.112858	9.38586	6.24078e-21	1.15942e-19
PGR	549.102	-1.52835	0.164135	-9.31157	1.2596e-20	2.26431e-19
IL1RL1	77.6679	-2.19421	0.236255	-9.28746	1.58009e-20	2.79654e-19
SHC2	5169.09	1.08628	0.118044	9.20239	3.50086e-20	5.89961e-19
ROBO1	2194.32	-1.12857	0.133663	-8.44344	3.08129e-17	3.57461e-16
SSTR1	1064.83	2.03724	0.252383	8.07204	6.91336e-16	6.61992e-15
PRLR	705.34	-1.78671	0.222623	-8.0257	1.00945e-15	9.4875e-15
TLR3	546.295	-1.03397	0.131892	-7.83949	4.52369e-15	3.89769e-14
IL19	1.06953	-3.22667	0.412366	-7.82477	5.0858e-15	4.36355e-14
ADCYAP1R1	72.9459	-1.58012	0.20791	-7.6	2.9614e-14	2.31725e-13
DES	87375.1	-1.49612	0.202543	-7.38668	1.50545e-13	1.07345e-12
BDNF	108.498	-1.29514	0.179222	-7.22642	4.95905e-13	3.33847e-12
IL1A	3.67745	-1.99141	0.278679	-7.14589	8.94125e-13	5.84949e-12
S100A6	8868.9	-1.11263	0.15609	-7.12811	1.01754e-12	6.60737e-12
CMTM5	29.2214	-1.50029	0.214693	-6.98806	2.78707e-12	1.71378e-11
SCGB3A1	295.033	-2.19476	0.315319	-6.96044	3.39205e-12	2.0602e-11
INHA	43.8686	1.13389	0.170123	6.66511	2.64467e-11	1.44311e-10
EPPIN	2.03098	-2.84386	0.433929	-6.55375	5.611e-11	2.94252e-10
FCGR3B	26.5375	-1.72856	0.268214	-6.44471	1.15822e-10	5.85763e-10
CXCR1	12.5349	-1.77516	0.277083	-6.40658	1.48825e-10	7.40795e-10
AQP9	46.4688	-1.35101	0.21128	-6.3944	1.61182e-10	7.98414e-10
FGF22	16.9489	1.06373	0.167753	6.34104	2.28214e-10	1.10769e-09
TNFRSF18	133.964	1.18027	0.188494	6.26158	3.81104e-10	1.78727e-09
TPM2	38371.3	-1.17818	0.195024	-6.0412	1.52968e-09	6.65619e-09
SCTR	4.04935	-1.36512	0.226629	-6.02356	1.7062e-09	7.38694e-09
HSPA1A	9777.69	-1.05694	0.177569	-5.95227	2.64451e-09	1.11798e-08
PTGDS	9912	-1.15637	0.196588	-5.88222	4.04809e-09	1.67464e-08
CTLA4	65.0562	1.24025	0.213408	5.81161	6.18733e-09	2.49646e-08
FGF17	35.4461	1.23628	0.215036	5.74919	8.96717e-09	3.54621e-08
SERPINA3	265.32	1.58679	0.291535	5.44289	5.24241e-08	1.86358e-07
CALCR	3.35027	-1.08159	0.207787	-5.20526	1.93726e-07	6.394e-07
RNASE3	1.0582	-1.42996	0.294148	-4.86135	1.16586e-06	3.45793e-06
IL31RA	74.7599	1.14913	0.240186	4.78433	1.7156e-06	4.99227e-06
NTF4	131.707	-1.07552	0.22594	-4.7602	1.93403e-06	5.58267e-06
IL5	3.02396	1.13564	0.256785	4.42251	9.75593e-06	2.56692e-05
LECT2	1.20197	-1.77406	0.409186	-4.33557	1.4538e-05	3.72927e-05
FPR2	12.125	-1.02867	0.24711	-4.16282	3.14342e-05	7.68672e-05
PROK2	2.80559	-1.15301	0.314759	-3.66316	0.000249119	0.000530192
INSL6	3.40649	1.73012	0.480057	3.60398	0.000313379	0.000657483
FGF23	0.660034	-1.42426	0.514036	-2.77074	0.00559285	0.00965506
